# Supplementary material for: Single-Cell RNA Sequencing of Peripheral Blood Reveals Immune Cell Signatures in Alzheimer’s Disease
Source: Front Immunol. 2021 Aug 9;12:645666. doi: 10.3389/fimmu.2021.645666 (PMC8382575; doi:10.3389/fimmu.2021.645666)
Supplement: Supplementary file 1 [file DataSheet_1.xlsx]

## Sheet: Sheet1
Cluster ID	Gene symbol	Average expression	Log2 Fold Change	P-Value
1	GZMK	1.38557	1.63291	3.96e-06
1	DUSP2	1.3039	1.42272	0.00013307
1	COTL1	1.14736	1.25744	0.00140332
1	ZFP36L2	7.72458	1.16825	0.00405445
1	AQP3	1.10727	1.15316	0.00522153
1	LMNA	0.606877	1.07378	0.0146841
1	CD6	1.01415	0.972495	0.0370974
1	DUSP1	7.54194	0.949344	0.0449269
1	IL7R	4.6991	0.858178	0.0989457
1	BTG1	7.60834	0.793274	0.161283
1	TNFAIP3	4.54468	0.77916	0.178244
1	PBXIP1	0.97936	0.778501	0.179902
1	JUN	6.23125	0.77052	0.187931
1	MCL1	1.28397	0.766957	0.194349
1	STK17A	0.77127	0.762369	0.20368
1	NFATC2	0.517362	0.754728	0.212085
1	ZYX	0.810937	0.749965	0.216461
1	LGALS3	0.22506	0.736881	0.267344
1	ITGB1	1.22012	0.716371	0.26839
1	PNRC1	3.20726	0.700678	0.290719
2	AQP3	1.17953	1.22153	0.00701931
2	IL7R	5.62727	1.14403	0.0154647
2	ZFP36L2	7.21066	1.00055	0.0587601
2	LTB	6.86592	0.949148	0.0897174
2	PLP2	1.23287	0.80145	0.251972
2	TIMP1	0.555212	0.788407	0.279701
2	COTL1	0.897588	0.775846	0.298821
2	MAL	0.887341	0.76864	0.306095
2	DUSP1	6.90297	0.762448	0.312413
2	FOS	6.84963	0.671707	0.481389
2	ATP5D	1.02214	0.668062	0.488064
2	GLTSCR2	2.86409	0.627469	0.566538
2	LDHB	3.90383	0.616046	0.588071
2	BTG1	6.94212	0.610793	0.598035
2	FLT3LG	1.04526	0.599633	0.628153
2	S100A11	1.46541	0.599304	0.630673
2	CD6	0.827957	0.590524	0.650579
2	VIM	8.47428	0.588864	0.64789
2	FXYD5	4.88418	0.582165	0.66344
2	TMEM123	1.0224	0.548217	0.711295
3	LMNA	1.03752	1.98099	4.20361e-07
3	TNFAIP3	6.18944	1.26278	0.00822062
3	CDKN1A	0.309208	1.19833	0.0206348
3	AQP3	1.16263	1.16533	0.0210181
3	SLC2A3	1.41193	1.05607	0.0516364
3	DDIT4	1.09992	1.00257	0.0786273
3	SBDS	1.11855	0.991594	0.0830362
3	CD69	4.3671	0.983278	0.0869952
3	ITM2A	1.28247	0.954007	0.106894
3	MYADM	1.98098	0.940118	0.117121
3	DNAJB1	2.49571	0.937562	0.118032
3	YPEL5	1.41938	0.922057	0.132611
3	ANXA1	3.47611	0.910607	0.141121
3	PBXIP1	1.07354	0.889391	0.16353
3	NR4A2	1.0872	0.887959	0.166688
3	CXCR4	4.27489	0.846328	0.209285
3	KLF6	7.99656	0.828039	0.230565
3	FOS	7.51847	0.812304	0.253201
3	IL7R	4.62508	0.783327	0.295152
3	PPP1R15A	4.0582	0.782565	0.295619
4	CCR7	1.45612	1.50693	0.000433073
4	LEF1	1.18098	1.31594	0.00442431
4	PRKCQ-AS1	1.08781	1.30149	0.00510357
4	TCF7	1.73812	1.11814	0.0280679
4	MAL	1.08438	1.09031	0.0361876
4	NDFIP1	1.44709	1.00519	0.0690463
4	NOSIP	2.11236	1.00221	0.0702187
4	GLTSCR2	3.48933	0.943193	0.104836
4	RGS10	1.1601	0.919591	0.124558
4	SELL	2.16564	0.847624	0.191963
4	BTG1	7.93466	0.819203	0.221944
4	CAMK4	0.873424	0.81022	0.236125
4	PIK3IP1	1.29222	0.73082	0.339806
4	LDHB	4.21225	0.728549	0.340805
4	LEPROTL1	1.35454	0.701553	0.38311
4	LINC00861	0.932628	0.685477	0.407881
4	SNHG8	1.04792	0.671501	0.432188
4	KRT10	0.661222	0.664108	0.448388
4	FLT3LG	1.09248	0.659819	0.453826
4	BACH2	0.240869	0.659348	0.391124
5	PRKCQ-AS1	1.15033	1.32528	0.0379046
5	CCR7	1.2731	1.20271	0.0826163
5	MAL	1.1673	1.15666	0.107653
5	TCF7	1.79262	1.11357	0.134303
5	RGS10	1.27709	1.0313	0.202674
5	NOSIP	2.1704	0.998837	0.233264
5	LEPROTL1	1.61944	0.954499	0.282475
5	C12orf57	3.67906	0.912832	0.330117
5	PIK3IP1	1.44527	0.876594	0.382336
5	CAMK4	0.918766	0.855148	0.407932
5	EIF3E	2.82866	0.780156	0.513161
5	LINC00861	0.992627	0.754996	0.556597
5	TMEM66	7.30272	0.74451	0.569443
5	EEF1B2	12.8952	0.736863	0.582484
5	FLT3LG	1.15981	0.72648	0.604112
5	NPM1	6.20629	0.718824	0.605075
5	RSL1D1	1.10392	0.690926	0.657342
5	LDHB	4.18311	0.686811	0.66196
5	ST13	1.41782	0.67783	0.682096
5	MGAT4A	0.856384	0.671962	0.694582
6	PRKCQ-AS1	1.30886	1.49264	0.101271
6	CCR7	1.36529	1.2804	0.265804
6	TCF7	1.99481	1.25183	0.297909
6	PIK3IP1	1.80134	1.19725	0.352073
6	CAMK4	1.1557	1.19054	0.363161
6	MAL	1.19747	1.16649	0.387965
6	ABLIM1	1.13518	1.0425	0.538987
6	LINC00861	1.14691	0.960146	0.657053
6	LEF1	1.00107	0.957288	0.664719
6	MGAT4A	1.01792	0.922311	0.701741
6	RSL1D1	1.29494	0.920564	0.702847
6	LEPROTL1	1.6064	0.919047	0.70429
6	RGS10	1.16083	0.858638	0.796581
6	NOSIP	2.00067	0.848861	0.810185
6	SAMHD1	1.20627	0.826056	0.834337
6	SBDS	1.04651	0.820334	0.843078
6	CD55	0.965892	0.798358	0.887632
6	TMEM66	7.60182	0.789179	0.89384
6	PPP1R2	1.42392	0.772379	0.920619
6	RHOH	1.42905	0.748682	0.95227
7	KRT10	1.04666	1.27154	1
7	CCR7	1.40608	1.26408	1
7	LEF1	1.11381	1.07415	1
7	RGS10	1.35869	1.05385	1
7	TCF7	1.69046	0.951701	1
7	BTG1	9.15138	0.940785	1
7	NOSIP	2.17232	0.933636	1
7	PRKCQ-AS1	0.912373	0.891843	1
7	LEPROTL1	1.61541	0.888957	1
7	PRDX2	1.03876	0.865267	1
7	SELL	2.28686	0.838519	1
7	S100B	0.146138	0.800997	1
7	ZFP36L2	6.82897	0.789698	1
7	MAL	0.95187	0.780888	1
7	GYPC	1.59172	0.754658	1
7	LDHB	4.48682	0.745814	1
7	ATP5D	1.10196	0.701116	1
7	SMDT1	1.48113	0.70055	1
7	TMEM123	1.16515	0.677825	1
7	FAU	21.9878	0.674555	1
8	LEF1	1.55307	1.83834	1.39583e-06
8	CCR7	1.34933	1.38401	0.00139017
8	TCF7	1.98132	1.36033	0.0018069
8	PRKCQ-AS1	1.07134	1.28693	0.00433732
8	MAL	1.13477	1.1795	0.0125805
8	NDFIP1	1.58786	1.17537	0.0127573
8	CAMK4	1.02603	1.09239	0.0278436
8	PIK3IP1	1.53407	1.028	0.0466499
8	NFKBIZ	0.738975	1.01913	0.0535048
8	BACH2	0.292901	0.994438	0.0683004
8	ABLIM1	1.04708	0.993977	0.061127
8	BTG1	8.5403	0.950876	0.0826757
8	SELL	2.27276	0.936666	0.0919739
8	PNRC1	3.67149	0.895438	0.120946
8	LINC00861	1.04035	0.874523	0.14143
8	NOSIP	1.90268	0.832538	0.181709
8	LEPROTL1	1.43703	0.806113	0.211699
8	FOXP1	1.49344	0.802557	0.214242
8	RGS10	1.06812	0.787338	0.234329
8	CD6	0.92138	0.760519	0.26811
9	ZNF683	0.753178	2.33959	5.18268e-05
9	TBX21	0.571598	2.3043	5.83644e-05
9	GZMH	6.63089	2.08378	0.000364359
9	KLRG1	1.61729	1.95435	0.0013152
9	CCL5	16.1227	1.91624	0.00172715
9	MYOM2	0.433224	1.90287	0.00211886
9	CD8A	2.16845	1.89827	0.00218534
9	EFHD2	0.930672	1.84334	0.00348002
9	FCRL6	0.622394	1.80176	0.00514408
9	C12orf75	1.27048	1.78555	0.00533758
9	CCL4	1.42812	1.70044	0.0138069
9	GZMA	3.99126	1.69614	0.0112168
9	NKG7	21.552	1.67116	0.0132693
9	GNLY	12.8478	1.64821	0.0169599
9	FGFBP2	3.34551	1.6471	0.0169937
9	HOPX	1.42637	1.61701	0.0216769
9	CX3CR1	0.657426	1.60845	0.0244419
9	CST7	6.04878	1.58389	0.0259485
9	S1PR5	0.495113	1.5802	0.0198713
9	PRSS23	0.625897	1.56997	0.032121
10	TBX21	0.6688	2.62579	1.29433e-07
10	TGFBR3	0.97671	2.20341	3.27251e-05
10	KLRG1	1.80707	2.17101	4.4649e-05
10	S1PR5	0.684536	2.15065	6.36144e-05
10	CX3CR1	0.863407	2.09047	0.000120188
10	ZNF683	0.635753	2.06752	0.000196725
10	EFHD2	0.998216	1.98378	0.000312147
10	DUSP2	1.96496	1.93341	0.000509757
10	SAMD3	1.02916	1.86694	0.00094372
10	FCRL6	0.620016	1.81407	0.00171912
10	CMC1	1.38481	1.80792	0.00172727
10	CD8A	2.02213	1.79945	0.00184409
10	SYNE1	1.62033	1.78955	0.00187444
10	KLRD1	1.52749	1.77397	0.00227383
10	CCL4	1.46874	1.76496	0.00309455
10	GPR56	1.07323	1.71291	0.00406718
10	CCL5	13.8266	1.6758	0.00504466
10	GZMH	5.13848	1.67029	0.00543533
10	MYOM2	0.363512	1.62617	0.00777032
10	CST7	6.11991	1.61865	0.00837802
11	ZNF683	1.40264	3.48937	1.73842e-14
11	MYOM2	0.777943	2.91445	1.72544e-08
11	TBX21	0.748072	2.75798	1.26189e-07
11	CX3CR1	1.22016	2.64885	5.56844e-07
11	GZMH	8.26061	2.44163	7.36664e-06
11	EFHD2	1.26887	2.35181	2.52497e-05
11	GPR56	1.59615	2.34937	2.52638e-05
11	S1PR5	0.777294	2.32107	3.86564e-05
11	FGFBP2	4.85208	2.25469	7.04546e-05
11	FCRL6	0.816905	2.24278	8.74467e-05
11	PRSS23	0.917557	2.19221	0.000154619
11	GZMB	4.92481	2.18537	0.000145243
11	C12orf75	1.54095	2.09141	0.000389546
11	TTC38	0.672745	2.09071	0.000459739
11	PRF1	5.13196	2.08813	0.000397585
11	KLRG1	1.77083	2.0878	0.000398869
11	GNLY	16.692	2.06787	0.000498433
11	NKG7	27.1137	2.03697	0.000619595
11	APOBEC3G	1.15977	2.02862	0.000732742
11	CCL4	1.67147	1.94534	0.00207434
12	CMC1	1.55732	2.07114	1.58544e-05
12	CCL5	16.0603	1.98754	3.6996e-05
12	GZMK	1.85781	1.96744	6.51173e-05
12	GZMH	5.87268	1.95214	5.82763e-05
12	CD8A	2.13752	1.9491	6.7478e-05
12	NKG7	23.7792	1.90747	9.37933e-05
12	CTSW	5.32531	1.88823	0.000114232
12	CD8B	1.43056	1.72804	0.000816819
12	CST7	6.35563	1.72642	0.00071353
12	BHLHE40	1.21984	1.67777	0.00125354
12	KLRD1	1.3757	1.63862	0.00190584
12	GZMA	3.66783	1.61132	0.00235224
12	GNLY	11.8102	1.5618	0.00416451
12	KLRB1	2.28424	1.54902	0.00462433
12	NCR3	0.43349	1.53511	0.00599545
12	ZEB2	1.26805	1.4905	0.00783478
12	TGFBR3	0.620102	1.46229	0.0105385
12	MIR24-2	1.06772	1.4598	0.0103671
12	AOAH	0.403565	1.45866	0.0116744
12	GZMM	2.47542	1.44273	0.0113371
13	ZEB2	2.26117	2.24928	0.279267
13	GK5	0.410494	2.19664	0.265042
13	GZMH	7.58552	2.15664	0.366995
13	CD8A	2.67166	2.10394	0.428674
13	GPR56	1.48847	2.10044	0.334525
13	NKG7	30.249	2.0949	0.428674
13	FCRL6	0.781319	2.04599	0.376828
13	TGFBR3	0.979668	2.03848	0.376828
13	GZMB	4.82245	2.02906	0.504513
13	CTSW	6.51099	2.01793	0.504513
13	AOAH	0.615742	1.98293	0.443927
13	KLRD1	1.86447	1.95993	0.622618
13	PRSS23	0.85376	1.95871	0.466005
13	SAMD3	1.16939	1.9344	0.475329
13	BHLHE40	1.56436	1.91008	0.688725
13	NCR3	0.595045	1.89001	0.548469
13	SYNE1	1.8524	1.87406	0.70976
13	FGFBP2	4.02561	1.83774	0.762179
13	HIST1H1E	3.35295	1.83713	0.762179
13	KLRF1	0.515705	1.83587	0.634132
14	TCL1A	2.88887	5.50978	2.18305e-52
14	FCER2	2.11138	4.93054	4.99813e-39
14	FCRL1	1.04196	4.52488	6.66846e-30
14	VPREB3	1.05786	4.1997	1.35698e-24
14	FAM129C	2.19592	4.19432	2.50701e-25
14	LINC00926	2.5825	4.08621	1.01503e-23
14	AFF3	1.0976	3.98328	9.90479e-22
14	HVCN1	1.84619	3.97983	3.86454e-22
14	MEF2C	1.75587	3.90225	9.32393e-21
14	MARCH1	1.02606	3.6762	2.10195e-17
14	PPAPDC1B	1.27608	3.64785	2.83101e-17
14	IRF8	1.19081	3.60552	1.15476e-16
14	FCRLA	1.01161	3.56708	5.59885e-16
14	CD79B	3.08614	3.56601	1.34754e-16
14	CD79A	8.25981	3.46748	2.02253e-15
14	SWAP70	1.16913	3.45092	7.10997e-15
14	RALGPS2	1.73925	3.41645	1.32539e-14
14	IL4R	1.87798	3.3667	3.70666e-14
14	BACH2	1.23633	3.36177	4.97567e-14
14	BANK1	2.29419	3.31985	1.45385e-13
15	HLA-DQB1	5.35495	3.67537	4.44797e-20
15	MS4A1	5.43971	3.5516	3.26096e-18
15	BANK1	2.41321	3.5251	9.07725e-18
15	HLA-DRA	21.3738	3.35661	6.09235e-16
15	FCRLA	0.865753	3.34584	4.86634e-15
15	CD79A	7.24084	3.29486	4.86634e-15
15	CD83	2.44166	3.2713	1.12088e-14
15	IRF8	0.928111	3.19136	1.78614e-13
15	CD74	93.9881	3.19002	5.2708e-14
15	FCRL1	0.544879	3.18057	3.00222e-13
15	HLA-DPA1	12.175	3.14984	1.3425e-13
15	LINC00926	1.58076	3.14302	4.75297e-13
15	MARCH1	0.753144	3.13816	8.44667e-13
15	VPREB3	0.605422	3.10424	3.57252e-12
15	RALGPS2	1.39852	3.06904	2.42581e-12
15	HLA-DMB	1.07099	3.06246	2.9734e-12
15	SWAP70	0.916608	3.05284	4.40163e-12
15	FCER2	0.879677	3.01118	2.10779e-11
15	FAM129C	1.19268	2.99637	1.52508e-11
15	AFF3	0.638114	2.95412	5.66403e-11
16	IGJ	10.8713	7.53295	1.11347e-70
16	MZB1	1.61928	6.30517	2.96368e-71
16	CD79A	5.9367	3.13119	1.57062e-18
16	MS4A1	3.84936	3.07022	1.54242e-17
16	BANK1	1.72101	3.06033	2.725e-17
16	FCRLA	0.667094	3.04527	1.39239e-16
16	RALGPS2	1.11142	2.81456	5.06793e-14
16	SWAP70	0.723791	2.78343	1.55879e-13
16	MEF2C	0.861312	2.74086	5.17742e-13
16	CD79B	1.73831	2.70302	6.77314e-13
16	FAM129C	0.925247	2.68595	1.96707e-12
16	HLA-DRA	13.7661	2.66978	1.25459e-12
16	HLA-DQA1	3.77739	2.6611	1.62389e-12
16	LINC00926	1.12268	2.65662	3.81305e-12
16	VPREB3	0.434275	2.63705	1.74521e-11
16	HLA-DMB	0.776869	2.61686	9.55989e-12
16	MARCH1	0.525553	2.6154	1.63509e-11
16	IRF8	0.580239	2.44748	7.04364e-10
16	UBE2J1	1.2598	2.44739	3.00082e-10
16	HLA-DMA	1.55856	2.41709	6.92188e-10
17	SH2D1B	1.16445	4.39227	2.13727e-18
17	KLRF1	1.53337	3.69818	2.33245e-11
17	SPON2	5.27003	3.66167	2.68047e-11
17	CLIC3	2.43075	3.59855	1.25174e-10
17	TYROBP	7.19947	3.43169	2.19738e-09
17	PTGDS	6.50691	3.42543	1.58598e-08
17	FCER1G	3.1799	3.24915	8.36421e-08
17	GZMB	9.63814	3.21212	6.82712e-08
17	FGFBP2	8.5099	3.09146	4.18827e-07
17	PRSS23	1.64087	3.06232	8.31795e-07
17	GNLY	30.9921	3.00144	1.58049e-06
17	PRF1	9.25339	2.9718	2.40301e-06
17	RHOC	1.39983	2.95872	3.75433e-06
17	FCGR3A	3.94828	2.94675	3.95125e-06
17	TTC38	1.17803	2.92458	5.93482e-06
17	NCR3	1.09542	2.91087	7.34096e-06
17	AOAH	0.999234	2.80125	1.6849e-05
17	NKG7	43.3767	2.71941	6.03518e-05
17	KLRD1	2.9117	2.71389	7.30898e-05
17	GPR56	2.11503	2.70922	7.90215e-05
18	IGFBP7	1.10138	6.47751	3.11914e-53
18	MYOM2	2.03502	4.50823	4.64425e-19
18	PTGDS	10.7658	4.35435	1.15616e-16
18	S100B	1.16181	4.19747	2.25125e-13
18	SH2D1B	0.943507	3.92167	8.17272e-13
18	KLRF1	1.55895	3.69581	6.69093e-11
18	SPON2	5.00491	3.53627	9.58994e-10
18	FCGR3A	4.78414	3.25556	1.13063e-07
18	TBX21	1.08041	3.22251	1.22066e-07
18	PRF1	10.7954	3.21543	1.65524e-07
18	CX3CR1	1.84878	3.20209	2.83374e-07
18	S1PR5	1.36408	3.13719	7.72903e-07
18	TTC38	1.29378	3.06435	2.05545e-06
18	CLIC3	1.82165	3.06367	2.24667e-06
18	GZMB	8.09196	2.89282	1.47267e-05
18	GNPTAB	1.11864	2.8685	2.29553e-05
18	FGFBP2	7.43952	2.84469	2.45697e-05
18	EFHD2	1.81055	2.81841	3.57997e-05
18	FCER1G	2.46299	2.79396	7.67587e-05
18	KLRD1	3.05252	2.77632	5.63188e-05
19	SH2D1B	1.48083	4.46951	3.65969e-09
19	PTGDS	9.47833	3.85677	3.38778e-05
19	SPON2	6.21211	3.72099	4.51807e-05
19	GK5	1.03185	3.5967	9.04051e-05
19	KLRF1	1.62261	3.57868	9.16198e-05
19	CLIC3	2.44179	3.40903	0.000594137
19	FCER1G	3.68894	3.32944	0.00140167
19	AOAH	1.33379	3.13994	0.00275518
19	PRSS23	1.84578	3.11241	0.00324301
19	PRF1	10.9434	3.10718	0.00527903
19	TYROBP	6.31976	3.05172	0.00831346
19	FCGR3A	4.48186	3.02046	0.00971554
19	GZMB	9.10025	2.97279	0.0125118
19	FGFBP2	8.39922	2.93402	0.0151369
19	GPR56	2.61245	2.93235	0.0157593
19	RHOC	1.44407	2.88391	0.013374
19	TTC38	1.22614	2.8669	0.0145861
19	IL2RB	2.00594	2.77351	0.0225368
19	S1PR5	1.11062	2.69906	0.0353
19	KLRD1	3.03517	2.67492	0.0604867
20	RP11-290F20.3	1.89236	14.5523	9.42629e-167
20	IL1B	6.59494	14.0309	6.37578e-152
20	CLEC7A	1.01764	13.6582	1.66654e-149
20	CSTA	1.16055	13.4325	3.88962e-149
20	SERPINA1	6.44833	13.3818	2.31247e-218
20	FCN1	4.95514	12.9405	1.76133e-199
20	CSF1R	1.39463	12.6973	3.45877e-147
20	IL8	2.64266	12.5313	7.59742e-87
20	LYZ	16.2637	12.4325	2.17394e-189
20	VCAN	2.74615	12.4263	1.34359e-144
20	LILRA5	1.10018	12.1856	2.29117e-137
20	C5AR1	1.38231	11.597	1.21691e-137
20	S100A9	22.2476	11.4203	2.39397e-157
20	G0S2	4.896	11.2987	7.56089e-79
20	MAFB	1.40819	11.1263	4.18278e-123
20	CD14	1.6127	11.0487	8.333e-123
20	CPVL	1.00285	10.9001	1.35343e-117
20	S100A8	16.4362	10.633	1.48444e-66
20	S100A12	1.71619	10.537	1.32443e-56
20	PILRA	1.52646	10.5056	2.67823e-138
21	HBB	122.315	15.9951	3.37263e-44
21	HBA2	18.923	10.6526	1.13323e-21
21	TUBB1	1.4402	9.10126	2.46035e-28
21	PF4	1.06879	8.73021	1.1586e-19
21	PPBP	4.26715	8.5303	4.25531e-17
21	GPX1	0.90313	2.07797	0.42998
21	TUBA4A	1.24782	1.5623	0.913544
21	WDR74	1.04474	1.5406	0.913544
21	CDKN1A	0.408813	1.48362	0.913544
21	S100A12	0.0961913	1.43987	0.913544
21	DUSP2	1.52837	1.406	0.913544
21	S100A8	0.881754	1.34286	0.913544
21	HIST1H1E	2.42081	1.33332	0.913544
21	NFKBIZ	0.972601	1.3112	0.913544
21	FOSB	0.625244	1.03794	0.913544
21	STX11	0.133599	1.03259	0.913544
21	STK17A	0.980617	1.00594	0.913544
21	AFF3	0.203071	0.966452	0.913544
21	JUN	7.62316	0.95288	0.913544
21	NR4A2	1.1917	0.934242	0.913544
